# Supplementary material for: Anti-band 3 and anti-spectrin antibodies are increased in Plasmodium vivax infection and are associated with anemia
Source: Sci Rep. 2018 Jun 8;8:8762. doi: 10.1038/s41598-018-27109-6 (PMC5993813; doi:10.1038/s41598-018-27109-6)
Supplement: Supplementary file 2 — RBCs immunoreactive proteins identified by peptide mass fingerprint (PMF) [file 41598_2018_27109_MOESM2_ESM.xlsx]

## Sheet: Supplementary Table 1
Supplementary Table 1. RBCs immunoreactive proteins identified by peptide mass fingerprint (PMF)
Spot a	Accession number b	Identified protein name c	MASCOT score d	Sequence coverage	Peptide count	Theoretical	Sera g
				(%) e		Mr/pI f
74	SPTB1_HUMAN	Spectrin beta chain, erythrocytic	97 > 56	16	27	247/5.2	pvan
80	gi|338409	Alpha-I spectrin, partial [Homo sapiens]	93 > 67	49	19	61/4.8	h, pvna, pvan
	SPTA1_HUMAN	Spectrin alpha chain, erythrocytic 1	200 > 56	30	96	281/5.0	h, pvna, pvan
	SPTB1_HUMAN	Spectrin beta chain, erythrocytic	166 > 56	24	43	247/5.2	h, pvna, pvan
96	SPTA1_HUMAN	Spectrin alpha chain, erythrocytic 1	126 > 56	22	39	281/5.0	pvna, pvan
	SPTB1_HUMAN	Spectrin beta chain, erythrocytic	77 > 56	14	25	247/5.2	pvna, pvan
101	SPTA1_HUMAN	Spectrin alpha chain, erythrocytic 1	157 > 56	25	49	281/5.0	h, pvna, pvan
	SPTB1_HUMAN	Spectrin beta chain, erythrocytic	68 > 56	15	31	247/5.2	h, pvna, pvan
106	SPTA1_HUMAN	Spectrin alpha chain, erythrocytic 1	68 > 56	14	26	281/5.0	h, pvna, pvan
	SPTB1_HUMAN	Spectrin beta chain, erythrocytic	77 > 56	14	25	247/5.2	h, pvna, pvan
142	gi|338409	Alpha-I spectrin, partial [Homo sapiens]	74 > 67	35	14	61/4.8	h, pvna, pvan
	SPTA1_HUMAN	Spectrin alpha chain, erythrocytic 1	88 > 56	17	33	281/5.0	h, pvna, pvan
146	41_HUMAN	Protein 4.1				98/5.4	h, pvna, pvan
148	ACTB-HUMAN	Actin, cytoplasmic 1	60 > 56	26	7	42/5.3	pvna, pvan
164	gi|551701920	Chain A, structural and functional analysis of a putative substrate Access tunnel in the cytosolic domain of human anion exchanger 1	101 > 67	35	9	34/5.0	pvna, pvan
165	ZN211_HUMAN	Zinc finger protein 211	61 > 56	23	10	67/8.8	h, pvna, pvan
167	ACTB_HUMAN	Actin, cytoplasmic 1	97 > 56	51	13	42/5.3	h, pvna, pvan
172	ACTB_HUMAN	Actin, cytoplasmic 1	105 > 56	51	12	42/5.3	h, pvna, pvan
173	ACTB_HUMAN	Actin, cytoplasmic 1	138 > 56	48	13	42/5.3	h, pvna, pvan
177	FA57A_HUMAN	Protein FAM57A	63 > 56	15	6	30/9.6	h, pvna, pvan
	ZN211_HUMAN	Zinc finger protein 211	61 > 56	23	10	67/8.8	h, pvna, pvan
	SPTB1_HUMAN	Spectrin beta chain, erythrocytic	69 > 56	19	35	247/5.2	h, pvna, pvan
182	SPTB1_HUMAN	Spectrin beta chain, erythrocytic	58 > 56	13	25	247/5.2	pvna, pvan
184	ACTB_HUMAN	Actin, cytoplasmic 1	74 > 56	26	7	42/5.3	pvna, pvan
185	SPTB1_HUMAN	Spectrin beta chain, erythrocytic	58 > 56	13	25	247/5.2	pvna, pvan
212	B3AT_HUMAN	Band 3 anion transport protein	76 > 56	15	10	102/5.1	pvan
214	B3AT_HUMAN	Band 3 anion transport protein	76 > 56	15	10	102/5.1	pvan
218	ACTB-HUMAN	Actin, cytoplasmic 1	58 > 56	31	9	42/5.3	pvna, pvan
	SPTB1_HUMAN	Spectrin beta chain, erythrocytic	88 > 56	13	27	247/5.2	pvna, pvan
219	ACTB-HUMAN	Actin, cytoplasmic 1	58 > 56	31	9	42/5.3	pvna, pvan
	SPTB1_HUMAN	Spectrin beta chain, erythrocytic	88 > 56	13	27	247/5.2	pvna, pvan
	gi|223365863	Chain A, Crystal Structure of the ankyrin-binding domain of human erythroid spectrin	64 > 56	40	7	25/4.7	pvna, pvan
	gi|18481635	Beta I spectrin form betal sigma 3 [Homo sapiens]	96 > 67	12	11	118/5.1	pvna, pvan
236	gi|223365863	Chain A, Crystal Structure of the ankyrin-binding domain of human erythroid spectrin	71 > 67	33	6	25/4.7	pvna, pvan
237	gi|18481635	Beta I spectrin form betal sigma 3 [Homo sapiens]	76 > 67	18	19	118/5.1	pvna, pvan
240	B3AT_HUMAN	Band 3 anion transport protein	66 > 56	15	11	102/5.1	pvna, pvan
241	B3AT_HUMAN	Band 3 anion transport protein	66 > 56	15	11	102/5.1	pvan
250	ACTB-HUMAN	Actin, cytoplasmic 1	58 > 56	31	9	42/5.3	pvna, pvan
260	gi|551701920	Chain A, structural and functional analysis of a putative substrate Access tunnel in the cytosolic domain of human anion exchanger 1	82 > 67	33	9	34/5.0	pvan
270	FLOT1-HUMAN	Flotillin-1	68 > 56	29	12	48/7.1	pvna, pvan
272	FLOT1-HUMAN	Flotillin-1	80 > 56	31	14	48/7.1	h, pvan
275	B3AT_HUMAN	Band 3 anion transport protein	114 > 56	20	13	102/5.1	h, pvna, pvan
286	gi|551701920	Chain A, structural and functional analysis of a putative substrate Access tunnel in the cytosolic domain of human anion exchanger 1	78 > 56	36	8	34/5.0	h, pvna, pvan
296	S27A6_HUMAN	Long-chain fatty acid transport protein 6	59 > 56	20	9	71/8.8	pvan
297	S27A6_HUMAN	Long-chain fatty acid transport protein 6	59 > 56	20	9	71/8.8	pvna, pvan
298	gi|62896511	Aspartyl-tRNA synthetase variant [Homo sapiens]	69 > 67	20	9	58/6.2	h, pvna, pvan
299	gi|178045	Gamma-actin, partial	70 > 67	46	7	26/5.7	h, pvna, pvan
304	B3AT_HUMAN	Band 3 anion transport protein	67 > 56	20	12	102/5.1	h, pvna, pvan
305	gi|551701920	Chain A, structural and functional analysis of a putative substrate Access tunnel in the cytosolic domain of human anion exchanger 1	71 > 67	43	9	34/5.0	h, pvna, pvan
320	SPTA1_HUMAN	Spectrin alpha chain, erythrocytic 1	71 > 56	12	25	281/5.0	pvna, pvan
332	STOM_HUMAN	Erythrocyte band 7 integral membrane protein	68 > 56	34	9	32/7.7	pvna, pvan
371	EV15L_HUMAN	EV15-like protein	62 > 56	10	9	92/5.3	pvna, pvan
375	gi|27574029	Chain A, D34 region of human ankyrin-R and linker	72 > 67	29	10	46/7.6	pvna, pvan
384	FGL2_HUMAN	Fibroleucin	68 > 56	29	11	51/7.1	pvan
400	FA45A_HUMAN	Protein FAM45A	57 > 56	24	6	40/6.2	pvna, pvan
406	KAT3_HUMAN	Kynurenine-oxoglutarate transaminase 3	60 > 56	24	8	52/8.4	pvna, pvan
421	F180A_HUMAN	Protein FAM180A	59 > 56	43	6	20/8.6	pvna, pvan
The MALDI spectra were first searched against the SwissProt database using Peptide Mass Fingerprint from Mascot® search algorithm. Proteins with a non-significant score by this strategy were then searched against the NCBI nr database.
a Spot number indicated in Figure 2.
b Accession number in the SwissProt or NCBI protein databases.
c Identity of the red blood cell immunogenic proteins
d Probability-based Mowse score of MASCOT software that evaluates if the peptides subjected to search are the same as those found in the database originated by an in silico digestion of a known protein. The numbers on the right of the symbol “>” represent the minimum score statistically significant as calculated by the software (p<0.05).
e The sequence coverage is the percentage (%) of the predicted protein sequence covered by the matched peptides
f The theoretical molecular mass (Mr) and the isoelectric point (pI) were calculated from amino acid sequences.
g Immunoreactive proteins recognized by sera from healthy individuals (h), patients with vivax malaria and no anemia (pvna), and patients with vivax malaria and anemia (pvan).
