# Supplementary material for: Anti-band 3 and anti-spectrin antibodies are increased in Plasmodium vivax infection and are associated with anemia
Source: Sci Rep. 2018 Jun 8;8:8762. doi: 10.1038/s41598-018-27109-6 (PMC5993813; doi:10.1038/s41598-018-27109-6)
Supplement: Supplementary file 3 — RBCs immunoreactive proteins identified by MS/MS peptide fragmentation or by de novo sequencing [file 41598_2018_27109_MOESM3_ESM.xlsx]

## Sheet: Supplementary Table 2
Supplementary Table 2. RBCs immunoreactive proteins identified by MS/MS peptide fragmentation or by de novo sequencing
Spot a	Accession number b	Identified protein name c	Theoretical	Peptide ion (m/z) and sequence e	Sera f
			Mr/pI d
82	SPTB1_HUMAN	Spectrin beta chain, erythrocytic	247/5.2	1532.7 – (R) ELYQQVVAQADLR	pvna, pvan
146	41_HUMAN	Protein 4.1	98/5.4	2508.4 – (R) SPRPTSAPAITQGQVAEGGVLDASAK	h, pvna, pvan
160	B3AT_HUMAN	Band 3 anion transport protein	102/5.1	1876.9 – (R) LQEAAELEAVELPVPIR	pvna, pvan
160	SPTB_HUMAN	Spectrin beta chain, erythrocytic	102/5.1	1496.0 – (K) LLTSQDVSYDEAR
175	B3AT_HUMAN	Band 3 anion transport protein	102/5.1	1466.7 – (K) IPPDSEATLVLVGR	pvna, pvan
				1490.7 – (R) ADFLEQPVLGFVR
				1877.2 – (R) LQEAAELEAVELPVPIR
179	SPTA1_HUMAN	Spectrin alpha chain, erythrocytic 1	281/5.0	1564.0 – (R) QLLGSAHAVEVFHR	h, pvan
				1974.1 – (K) AENTGVELDDVWELQKK
				1926.1 - DLVPLGDKVTILGETAER
				2056.9 – (K) VADDLLFEGLLTPEGAQIR
198	DEMA_HUMAN	Dematin	46/8.9	1183.8 – (R) SPGIISQASAPR	pvna, pvan
				1612.6 – (K) STSPPPSPEVWADSR
200	SPTA1_HUMAN	Spectrin alpha chain, erythrocytic 1	34/5.0	1709.8 – (K) HEDFEEAFTAQEEK	pvan
				2240.1 – (K) TAAINADELPTDVAGGEVLLDR
200	gi|551701920	Chain A, structural and functional analysis of a putative substrate access tunnel in the cytosolic domain of human anion exchanger 1	34/5.0	1466.8 – (K) IPPDSEATLVLVGR	pvan
				1490.7 – (R) ADFLEQPVLGFVR
				1877.2 – (R) LQEAAELEAVELPVPIR
205	ACTB_HUMAN	Actin cytoplasmic 1	42/5.3	1791.0 – (K) SYELPDGQVITIGNER	pvna, pvan
205	B3AT_HUMAN	Band 3 anion transport protein	102/5.1	1490.7 – (R) ADFLEQPVLGFVR	pvna, pvan
205	gi|2345081	Beta-spectrin, partial [Homo sapiens]	34/4.7	1532.8 – (R) ELYQQVVAQADLR	pvna, pvan
205	41_HUMAN	Protein 4.1	98/5.4	2163.3 – (R) IVITGDADIDHDQVLVQAIK	pvna, pvan
205	SPTA1_HUMAN	Spectrin alpha chain, erythrocytic 1	281/5.0	1273.6 – (K) DHEDFLASLAR	pvna, pvan
				2253.3 – (K) YSTIGLAQQWDQLYQLGLR
242	gi|551701920	Chain A, structural and functional analysis of a putative substrate access tunnel in the cytosolic domain of human anion exchanger 1	34/5.0	2042.0 – (K) HSHAGELEALGGVKPAVLTR	pvan
253	SPTA1_HUMAN	Spectrin alpha chain, erythrocytic 1	281/5.0	2583.2 – (K) GTQLHEANQQLQFENNAEDLQR	pvan
259	DEMA_HUMAN	Dematin	46/8.9	2363.0 – (R) TSLPHFHHPETSRPDSNIYK	pvna, pvan
266	ACTB_HUMAN	Actin cytoplasmic 1	42/5.3	1198.6 – (R) AVFPSIVGRPR	pvna, pvan
266	B3AT_HUMAN	Band 3 anion transport protein	102/5.1	1466.7 – (K) IPPDSEATLVLVGR	pvna, pvan
				1490.7 – (R) ADFLEQPVLGFVR
				p1563.7 – (R) FIFEDQIRPQDR
				2042.0 – (K) HSHAGELEALGGVKPAVLTR
				2326.3 – (K) GTVLLDLQETSLAGVANQLLDR*
290	SPTB1_HUMAN	Spectrin beta chain, erythrocytic	247/5.2	1538.6 – (R) AWESLEEAEYRR	h, pvna, pvan
306	ACTB_HUMAN	Actin cytoplasmic 1	42/5.3	1516.6 – (K) QEYDESGPSIVHR	h, pvna, pvan
				1791.0 – (K) SYELPDGQVITIGNER
308	41_HUMAN	Protein 4.1	98/5.4	1128.6 – (R) YYLC(cam)LQLR	h, pvna, pvan
				1308.7 – (R) GVPWNFTFNVK
				1762.8 – (K) FYPPDPAQLTEDITR
311	gi|551701920	Chain A, structural and functional analysis of a putative substrate access tunnel in the cytosolic domain of human anion exchanger 1	34/5.0	2042.1 – (K) HSHAGELEALGGVKPAVLTR	pvan
				2325-5 – (K) GTVLLDLQETSLAGVANQLLDR*
311	41_HUMAN	Protein 4.1	98/5.4	1762.9 – (K) FYPPDPAQLTEDITR	pvan
313	ACTB_HUMAN	Actin cytoplasmic 1	42/5.3	1516.7 – (K) QEYDESGPSIVHR	h, pvna, pvan
				1791.0 – (K) SYELPDGQVITIGNER
313	B3AT_HUMAN	Band 3 anion transport protein	102/5.1	1563.8 – (R) FIFEDQIRPQDR	h, pvna, pvan
313	41_HUMAN	Protein 4.1	98/5.4	1762.9 – (K) FYPPDPAQLTEDITR	h, pvna, pvan
331	SPTB1_HUMAN	Spectrin beta chain, erythrocytic	247/5.2	1176.4 – (R) VDNVNAFIER	pvna, pvan
				1492.4 – (R) VDNVNAFIER
				1712.2 – (R) LIDAGHSEAATIAEWK
				1775.6 – (R) AQGLLSAGHPEGEQIIR
340	B3AT_HUMAN	Band 3 anion transport protein	102/5.1	1466.7 – (K) IPPDSEATLVLVGR*	pvna
342	gi|551701920	Chain A, structural and functional analysis of a putative substrate access tunnel in the cytosolic domain of human anion exchanger 1	34/5.0	1466.9 – (K) IPPDSEATLVLVGR*	pvna, pvan
347	gi|338334	Erythrocyte beta-spectrin, partial [Homo sapiens]	32/5.4	1172.6 – (R) FLDLLEPLGR*	pvan
				1248.5 – (K) WISAMEDQLR*
				1403.8 – (R) SDDPGKDLTSVNR*
				1533.6 – (R) DLEDETLWVEER*
354	ANK1_HUMAN	Ankyrin 1	207/7.7	1323.6 – (K) LDQVVESPAIPR*	pvan
362	B3AT_HUMAN	Band 3 anion transport protein	102/5.1	2042.2 – (K) HSHAGELEALGGVKPAVLTR*	pvna, pvan
				2325.5 – (K) GTVLLDLQETSLAGVANQLLDR*
374	ACTB_HUMAN	Actin cytoplasmic 1	42/5.3	976.5 – (K) AGFAGDDAPR*	pvna, pvan
				1198.8 – (R) AVFPSIVGRPR*
				1516.1 – (K) IWHHTFYNELR*
				1954.3 – (R) VAPEEHPVLLTEAPLNPK*
376	ANK1_HUMAN	Ankyrin 1	207/7.7	1788.1 – (R) MGYTPLHVASHYGNIK	pvna, pvan
				1804.1 – (R) M(sulf)GYTPLHVASHYGNIK
				2393.6 – (K) SGLTPLHLVAQEGHVPVADVLIK
				2503.6 – (K) LGYSPLHQAAQQGHTDIVTLLLK
377	SPTB1_HUMAN	Spectrin beta chain, erythrocytic	247/5.2	1198.7 – (R) LGHLQSSWDR*	pvan
				1621.0 – (K) NQTLQNEILGHTPR*
				2103.3 – (R) GQQLVEAAEIDC(cam)QDLEER*
381	B3AT_HUMAN	Band 3 anion transport protein	102/5.1	2042.4 – (K) HSHAGELEALGGVKPAVLTR*	pvan
387	gi|551701920	Chain A, structural and functional analysis of a putative substrate access tunnel in the cytosolic domain of human anion exchanger 1	34/5.0	1467.1 – (K) IPPDSEATLVLVGR*	pvna, pvan
				1491.0 – (R) ADFLEQPVLGFVR*
394	EPB42_HUMAN	Erythrocyte membrane protein band 4.2	78/8.4	1431.0 – (K) FQFTPTHVGLQR	pvna, pvan
398	ACTB_HUMAN	Actin cytoplasmic 1	42/5.3	3184.2 – (R) TTGIVMDSGDGVTHTVPIYEGYALPHAILR*	pvna, pvan
419	ANK1_HUMAN	Ankyrin 1	207/7.7	1080.3 – (R) EADAATSFLR	pvan
				1634.5 – (R) ELVNYGANVNAQSQK
				1834.7 – (K) GNTALHIAALAGQDEVVR
				1963.4 – (K) KGNTALHIAALAGQDEVVR
				2047.8 – (K) GFTPLYMAAQENHLEVVK
437	41_HUMAN	Protein 4.1	98/5.4	1762.6 – (K) FYPPDPAQLTEDITR	pvna, pvan
446	B3AT_HUMAN	Band 3 anion transport protein	102/5.1	1054.7 – (R) IDAYMAQSR	pvna, pvan
MS/MS spectra from the spots that did not present a significant score in peptide mass fingerprint (PMF) were interpreted by manual inspection, followed by MS BLAST sequence-similarity searches.
a Spot number indicated in Fig. 2.
b Accession number in the SwissProt or NCBI protein databases.
c Identity of the red blood cell immunogenic proteins.
d The theoretical molecular mass (Mr) and the isoelectric point (pI) were calculated from amino acid sequences.
e Immunoreactive proteins recognized by sera from healthy individuals (h), patients with vivax malaria and no anemia (pvna), and patients with vivax malaria and anemia (pvan).
